# Supplementary material for: Clinical Signs at Diagnosis and Comorbidities in a Large Cohort of Patients with Lipedema in Spain
Source: Biomedicines. 2025 Dec 11;13(12):3049. doi: 10.3390/biomedicines13123049 (PMC12731049; doi:10.3390/biomedicines13123049)
Supplement: Supplementary file 1 [file biomedicines-13-03049-s001.zip]

Archive with 1 entries (1 files):
- biomedicines-3944375-supplementary.pdf
